# Supplementary material for: Actively Controllable Terahertz Metal–Graphene Metamaterial Based on Electromagnetically Induced Transparency Effect
Source: Nanomaterials (Basel). 2022 Oct 19;12(20):3672. doi: 10.3390/nano12203672 (PMC9609005; doi:10.3390/nano12203672)
Supplement: Supplementary file 1 [file nanomaterials-12-03672-s001.zip]

Archive with 1 entries (1 files):
- nanomaterials-1953260-supplementary.pdf
